# Supplementary material for: Exercise Attenuates Skeletal Muscle Atrophy in Senescent SAMP8 Mice: Metabolic Insights from NMR-Based Metabolomics
Source: Molecules. 2025 Apr 30;30(9):2003. doi: 10.3390/molecules30092003 (PMC12073869; doi:10.3390/molecules30092003)
Supplement: Supplementary file 1 [file molecules-30-02003-s001.zip]

Archive with 1 entries (1 files):
- molecules-3551391-supplementary.pdf
